# Supplementary material for: Glucocorticoid-Regulated Kinase CAMKIγ in the Central Amygdala Controls Anxiety-like Behavior in Mice
Source: Int J Mol Sci. 2022 Oct 14;23(20):12328. doi: 10.3390/ijms232012328 (PMC9604347; doi:10.3390/ijms232012328)
Supplement: Supplementary file 1 [file ijms-23-12328-s001.zip]

Archive with 1 entries (1 files):
- ijms-1921843-supplementary.pdf
